# Supplementary material for: Plasma ceramides as biomarkers for microvascular disease and clinical outcomes in diabetes and myocardial infarction
Source: Clin Diabetes Endocrinol. 2024 Sep 17;10:32. doi: 10.1186/s40842-024-00186-5 (PMC11406755; doi:10.1186/s40842-024-00186-5)
Supplement: Supplementary file 1 — Supplementary Material 1. [file 40842_2024_186_MOESM1_ESM.xlsx]

## Sheet: Sheet1
			Ceramides		Diabetic with AMI		P-value*
			(µmol/L)	Group 3
				24-Hour	1-Month	6-Months
			Ceramide (d18:1/22:1)
			Mean ± SD	0.074 ± 0.047	0.076 ± 0.04	0.079 ± 0.043	0.812
			Median [Quantiles]	0.061 [0.037 - 0.1]	0.071 [0.046 - 0.098]	0.076 [0.042 - 0.103]
			Ceramide (d18:1/24:1)
			Mean ± SD	1.109 ± 0.498	1.088 ± 0.63	0.947 ± 0.362	0.231
			Median [Quantiles]	0.999 [0.66 - 1.414]	0.871 [0.658 - 1.279]	0.921 [0.651 - 1.221]
			DHCeramide (d18:0/16:0)
			Mean ± SD	0.054 ± 0.026	0.042 ± 0.019	0.042 ± 0.022	0.003
			Median [Quantiles]	0.044 [0.035 - 0.063]	0.042 [0.029 - 0.051]	0.039 [0.027 - 0.049]
			Ceramide (d18:1/20:0)
			Mean ± SD	0.187 ± 0.098	0.179 ± 0.111	0.166 ± 0.066	0.484
			Median [Quantiles]	0.172 [0.116 - 0.246]	0.162 [0.104 - 0.222]	0.168 [0.105 - 0.213]
			Ceramide (d18:1/16:0)
			Mean ± SD	0.349 ± 0.156	0.319 ± 0.135	0.298 ± 0.118	0.161
			Median [Quantiles]	0.294 [0.242 - 0.457]	0.299 [0.225 - 0.401]	0.315 [0.202 - 0.368]
			Ceramide (d18:1/18:0)
			Mean ± SD	0.17 ± 0.077	0.142 ± 0.086	0.128 ± 0.05	0.010
			Median [Quantiles]	0.152 [0.122 - 0.208]	0.115 [0.083 - 0.171]	0.13 [0.085 - 0.155]
			Ceramide (d18:1/26:0)
			Mean ± SD	0.058 ± 0.013	0.059 ± 0.021	0.058 ± 0.01	0.915
			Median [Quantiles]	0.056 [0.048 - 0.065]	0.056 [0.048 - 0.062]	0.058 [0.05 - 0.064]
			Ceramide (d18:1/22:0)
			Mean ± SD	0.814 ± 0.389	0.794 ± 0.35	0.756 ± 0.272	0.621
			Median [Quantiles]	0.75 [0.556 - 1.018]	0.728 [0.524 - 0.957]	0.744 [0.563 - 0.917]
			Ceramide (d18:1/24:0)
			Mean ± SD	3.67 ± 1.993	3.415 ± 1.529	3.456 ± 1.376	0.666
			Median [Quantiles]	3.078 [2.554 - 4.744]	2.817 [2.409 - 4.208]	3.576 [2.439 - 4.334]
			Ceramide (d18:1/14:0)
			Mean ± SD	0.018 ± 0.007	0.018 ± 0.006	0.018 ± 0.006	0.934
			Median [Quantiles]	0.016 [0.014 - 0.021]	0.016 [0.015 - 0.02]	0.018 [0.014 - 0.022]
			Ceramide (d18:1/23:0)
			Mean ± SD	0.996 ± 0.496	1.045 ± 0.444	1.023 ± 0.442	0.832
			Median [Quantiles]	0.907 [0.662 - 1.142]	0.959 [0.681 - 1.241]	0.94 [0.687 - 1.298]
			Ceramides (Sum)
			Mean ± SD	7.498 ± 3.635	7.175 ± 3.08	6.97 ± 2.582	0.664
			Median [Quantiles]	6.47 [5.19 - 9.544]	6.592 [4.89 - 8.503]	6.896 [4.929 - 8.402]
			Linear Regression Model
			Significant P-value <0.05
